# Supplementary material for: Impact of paid work on the academic performance of nursing students
Source: PeerJ. 2016 Mar 31;4:e1838. doi: 10.7717/peerj.1838 (PMC4824892; doi:10.7717/peerj.1838)
Supplement: Supplemental Information 1 [file peerj-04-1838-s001.xlsx]

## Sheet: Hoja1
numero	Sex (male=0; female=1)	Age (yr)	class attendance (hr/wk)	independent study (hr/wk)	nº courses not enroll	courses lost	courses enroll	credits enroll	credits lost	qualifications	extra-curricular activities (hr/wk)	work (no=0; yes=1)	work (hr/wk)	nº semester delayed	Semester in course	place of work (1=university; 2=off campus; 3=both	working day: 1=diurnal; 2= night; 3 both	work motive; 1=socieconomic; 2=autonomy; 3=expertise; 4=other	Preferred: 1= Study exclusively; 2=work and study; 3=work exclusively; 4=other
1	1	23	23	2	1	0	3	12	2	32	2	1	23	2	4	2	2	1	1
2	1	24	32	24	0	0	4	18	0	38	0	1	16	3	8	2	3	1	1
3	1	19	28	10	2	0	2	12	0	35	0	1	9	0	6	2	1	1	1
4	1	20	17	6	2	1	4	14	3	37	0	1	16	2	4	2	1	1	2
5	1	26	35	8	2	1	3	15	15	28	0	1	49	4	8	3	2	1	1
6	1	25	58	6	3	1	4	16	3	39	9	1	24	1	7	2	2	1	1
7	1	21	17	15	3	2	3	10	6	31	0	1	16	4	5	2	3	1	1
8	1	31	40	10	0	0	6	24	0	40	3	1	20	1	9	2	3	1	1
9	1	21	29	16	0	0	4	15	0	41	0	0	0	2	8		0		1
10	1	32	23	15	2	1	3	12	2	36	0	1	20	4	8	2	3	1	1
11	1	22	21	20	0	0	4	13	0	38	0	1	24	0	3	2	2	1	1
12	1	20	4	5	0	0	3	13	0	38	0	0	0	0	5		0		1
13	1	23	20	15	0	1	5	22	3	38	0	0	0	2	8		0		2
14	1	22	34	12	0	0	5	20	0	43	3	0	0	0	8		0		1
15	1	21	32	20	0	0	4	17	0	40	0	0	0	1	8		0		1
16	1	21	27	8	0	0	4	19	0	44	0	1	20	0	8	2	1	1	1
17	1	22	32	8	0	0	4	19	0	38	0	1	24	1	8	2	3	2	2
18	1	22	40	24	0	0	6	24	0	44	0	1	10	0	8	1	1	1	1
19	1	24	20	24	2	0	5	17	0	43	4	1	6	0	3	3	3	1	1
20	1	29	32	24	1	0	6	22	0	45	0	0	0	1	9		0		1
21	1	22	30	24	0	0	4	18	0	40	0	0	0	1	8		0		1
22	1	22	45	6	2	0	4	19	0	38	0	1	19	1	6	2	1	2	2
23	1	22	22	22	3	0	4	17	0	37	0	0	0	1	9		0		1
24	1	23	36	24	0	0	5	20	0	36	0	0	0	2	9		0		1
25	1	19	45	5	4	0	5	20	0	32	0	0	0	1	9		0		1
26	1	20	32	20	2	0	4	15	0	37	4	1	16	1	5	2	3	1	1
27	1	21	28	24	2	0	3	15	0	39	3	1	16	1	7	2	1	1	1
28	1	21	32	12	0	0	5	20	0	35	0	1	48	1	9	3	2	1	1
29	1	24	40	24	4	0	4	17	0	37	5	1	24	2	10	3	3	1	1
30	1	22	32	20	0	0	4	18	0	42	6	1	6	2	8	1	1	1	2
31	1	21	36	24	0	0	4	20	0	42	0	0	0	0	8		0		1
32	1	21	30	15	0	0	4	17	0	40	0	0	0	0	8		0		1
33	1	25	16	24	2	0	4	17	0	37	0	1	40	2	7	2	3	1	1
34	1	20	25	10	3	0	5	18	0	41	0	1	10	0	8	3	3	1	1
35	1	24	26	8	0	1	2	12	8	37	6	0	0	4	9		0		1
36	1	23	28	13	1	0	3	15	0	35	0	0	0	2	7		0		1
37	1	25	38	6	3	0	3	9	0	37	6	1	48	4	7	2	3	1	1
38	1	19	22	14	0	0	4	15	0	39	0	1	28	1	5	2	3	1	1
39	1	23	75	24	0	0	4	23	0	40	4	1	24	1	10	3	3	1	1
40	1	24	78	16	2	0	4	18	0	37	0	1	30	1	8	2	3	1	3
41	1	21	31	20	2	1	5	21	2	39	0	1	18	1	8	3	3	1	1
42	1	22	70	24	0	0	5	18	0	39	0	1	40	0	5	2	3	1	2
43	1	22	36	24	3	0	4	18	0	36	10	1	24	2	7	2	3	1	1
44	1	20	28	10	0	0	6	20	0	37	4	0	0	1	3		0		2
45	1	23	10	8	2	0	3	9	0	34	0	1	24	2	9	2	3	1	1
46	1	21	45	24	0	0	5	20	0	45	0	0	0	0	8		0		1
47	1	25	22	24	3	0	2	11	0	38	0	1	48	3	7	2	3	1	1
48	1	23	10	6	3	1	3	11	4	35	0	1	36	2	9	2	3	1	1
49	1	22	30	12	1	0	4	17	0	36	5	1	12	2	9	2	3	1	1
50	1	26	36	18	1	0	3	17	0	45	3	1	8	2	10	3	1	1	1
51	1	19	48	20	0	0	4	18	0	40	0	1	24	0	5	2	3	1	1
52	1	27	32	6	3	1	5	15	3	36	0	1	18	1	3	2	1	1	1
53	1	17	38	10	0	1	5	18	3	39	0	0	0	0	4		0		1
54	1	24	30	20	3	0	4	18	0	39	0	1	4	1	9	2	1	2	2
55	1	24	35	6	2	2	3	16	8	33	0	1	40	4	10	2	2	1	1
56	1	21	20	16	0	0	4	16	0	35	0	1	16	0	3	2	3	1	2
57	1	20	23	15	0	0	3	14	0	39	0	0	0	1	5		0		1
58	1	21	32	15	0	0	4	14	0	39	0	1	10	2	5	2	3	2	1
59	1	18	32	24	0	0	6	19	0	38	5	0	0	0	3		0		1
60	1	24	31	20	0	0	4	18	0	41	0	0	0	1	9		0		1
61	1	20	30	22	1	0	4	16	0	39	0	0	0	0	5		0		2
62	1	21	30	12	0	0	4	16	0	40	0	0	0	0	7		0		1
63	1	24	20	6	0	0	5	15	0	40	0	1	30	0	3	2	3	1	2
64	1	23	27	24	0	0	3	12	0	43	6	1	20	1	10	1	1	1	1
65	1	23	25	20	0	0	4	18	0	46	0	0	0	1	9		0		1
66	1	22	27	15	2	0	4	19	0	37	0	1	8	1	8	2	1	1	1
67	1	22	45	15	1	0	5	20	0	43	0	1	12	0	5	2	3	1	1
68	1	23	33	24	3	0	4	16	0	37	6	1	7	1	8	3	1	1	1
69	1	19	26	19	0	0	5	19	0	41	0	0	0	1	5		0		1
70	1	24	30	23	3	0	4	18	0	38	0	0	0	3	7		0		1
71	1	26	28	24	2	0	3	15	0	39	0	1	5	1	7	3	3	1	2
72	1	23	30	24	2	0	5	19	0	41	0	1	25	3	8	2	3	1	1
73	1	24	37	24	0	0	4	20	0	38	0	1	10	0	9	2	3	1	1
74	1	20	26	6	2	0	4	16	0	42	0	1	18	1	4	3	3	1	2
75	1	18	5	8	3	0	4	16	0	34	0	0	0	1	2		0		2
76	1	22	7	5	3	1	4	15	2	34	0	1	18	3	7	2	1	3	1
77	1	23	40	22	0	0	4	16	0	37	2	0	0	3	10		0		2
78	1	22	28	8	2	0	2	11	0	37	0	0	0	3	6		0		1
79	1	19	25	7	2	1	5	16	3	37	5	0	0	0	4		0		1
80	1	20	30	15	0	0	4	17	0	40	0	0	0	0	6		0		1
81	1	18	23	18	2	1	4	13	3	34	4	0	0	1	3		0		1
82	1	21	50	24	3	0	4	19	0	31	0	1	24	2	6	2	3	1	2
83	1	23	33	24	2	1	5	20	3	39	0	0	0	2	6		0		1
84	1	27	43	24	3	0	4	18	0	35	2	1	50	4	7	2	2	1	1
85	1	22	25	20	3	0	3	9	0	38	0	1	26	3	3	2	1	1	1
86	1	20	30	10	0	0	5	19	0	40	0	0	0	1	4		0		1
87	1	20	38	24	0	0	6	22	0	40	0	1	18	0	7	3	3	1	1
88	1	18	43	24	0	0	4	15	0	41	3	0	0	0	4		0		1
89	1	21	30	10	2	0	5	18	0	40	0	0	0	1	7		0		1
90	1	20	30	24	3	0	3	14	0	39	0	1	20	1	6	2	3	1	1
91	1	23	35	24	0	0	3	16	0	42	0	0	0	2	10		0		1
92	1	23	40	16	0	0	5	20	0	40	0	0	0	1	8		0		1
93	1	25	40	20	3	1	2	10	3	35	0	1	48	4	10	3	2	1	1
94	1	19	18	8	0	1	4	12	3	36	0	1	20	1	2	3	1	1	3
95	1	19	28	10	2	0	3	15	0	38	0	1	16	0	6	2	3	1	1
96	1	22	31	20	0	0	4	19	0	38	0	1	18	0	7	2	1	1	2
97	1	19	20	6	1	1	4	16	3	35	0	1	18	1	5	2	3	1	1
98	1	25	30	24	3	1	3	16	3	25	0	1	48	2	8	2	3	1	1
99	1	21	38	18	2	1	4	19	3	37	4	1	17	1	7	3	3	1	4
100	1	24	20	10	0	0	4	16	0	42	4	1	10	1	10	1	1	4	2
101	1	25	35	15	0	1	6	21	3	38	0	1	18	0	9	2	3	1	1
102	1	19	24	15	0	0	2	10	0	37	0	0	0	3	4		0		1
103	1	25	36	20	4	0	4	18	0	30	0	1	20	4	9	2	3	1	1
104	1	22	30	24	2	0	3	15	0	36	6	0	0	1	10		0		1
105	1	26	31	17	1	0	4	19	0	42	0	0	0	0	6		0		1
106	1	26	23	10	3	0	2	10	0	33	0	1	47	3	10	3	3	1	1
107	1	23	36	14	2	0	5	20	3	36	0	1	16	1	5	3	1	1	1
108	1	20	16	14	2	0	4	15	0	33	0	0	0	1	2		0		1
109	1	20	32	20	0	0	4	18	0	41	10	0	0	0	4		0		1
110	1	18	25	14	0	0	4	14	0	37	0	0	0	0	2		0		1
111	1	18	25	10	1	1	4	14	3	33	0	0	0	1	2		0		1
112	1	19	23	4	0	1	4	14	4	32	0	0	0	0	2		0		1
113	1	19	21	20	0	0	4	15	0	38	0	0	0	0	2		0		1
114	1	20	26	24	0	2	5	16	5	33	0	1	24	1	2	2	1	1	1
115	1	18	26	24	0	0	4	15	0	41	0	1	18	0	3	2	3	1	1
116	1	14	20	10	0	0	4	14	0	39	0	0	0	0	2		0		1
117	1	19	26	14	0	2	5	17	5	36	0	0	0	1	2		0		1
118	1	21	22	16	0	0	5	17	0	41	0	0	0	0	3		0		2
119	1	18	27	8	0	0	6	18	0	41	4	0	0	0	3		0		4
120	1	18	27	15	1	0	4	14	0	39	0	0	0	0	2		0		1
121	1	24	40	8	3	0	4	19	0	34	8	0	0	2	7		0		1
122	1	19	26	4	0	0	4	14	0	39	2	0	0	0	2		0		1
123	1	19	29	20	0	2	4	14	7	10	0	0	0	1	2		0		1
124	1	23	40	18	0	0	5	20	0	43	8	0	0	1	8		0		2
125	1	21	32	24	2	0	4	17	0	40	0	0	0	1	8		0		1
126	1	19	20	15	0	0	4	13	0	39	10	0	0	0	3		0		1
127	1	20	24	16	0	2	4	12	5	32	0	1	28	1	2	1	1	1	2
128	1	30			0						0		0	3	2		0		1
129	1	19	26	10	3	0	4	17	0	35	0	0	0	0	4		0		1
130	1	20	25	24	2	1	4	12	3	30	0	1	50	0	2	2	3	1	2
131	1	17	24	20	0	0	4	12	0	36	0	0	0	0	2		0		1
132	1	20	40	10	0	0	5	18	0	39	0	0	0	1	5		0		1
133	1	21	21	10	1	3	4	14	11	27	20	1	50	1	2	2	3	1	1
134	1	17	25	10	0	3	4	14	10	27	0	1	6	2	2	3	1	1	2
135	1	16	26	12	0	0	4	12	0	38	3	0	0	0	2		0		4
136	1	20	21	12	1	1	5	15	3	32	1	0	0	1	2		0		1
137	1	18	24	20	0	0	4	12	0	40	0	0	0	0	2		0		1
138	1	23	40	24	0	0	6	27	0	37	8	0	0	3	10		0		1
139	1	23	44	23	1	0	5	18	0	38	0	1	28	0	9	3	1	1	1
140	1	23	25	24	1	0	2	14	0	46	0	0	0	0	10		0		1
141	1	20	40	24	0	0	5	21	0	42	0	0	0	0	6		0		1
142	1	24	35	10	0	0	5	20	0	40	4	0	0	1	8		0		1
143	1	23	49	16	0	0	4	18	0	36	5	0	0	1	7		0		1
144	1	23	19	23	0	0	5	17	0	40	4	1	20	0	3	3	3	1	4
145	1	20	27	24	1	0	4	14	0	40	0	0	0	0	5		0		1
146	1	24	28	15	2	0		17	0	37	0	0	0	2	8		0		1
147	1	19	35	24	2	0	4	18	0	36	0	0	0	1	5		0		1
148	1	19	21	5	0	0	3	10	0	38	0	0	0	0	2		0		1
149	1	26	24	20	4	0	2	12	0	35	0	1	40	1	7	2	2	1	1
150	1	22	30	15	0	0	4	20	0	40	0	0	0	1	9		0		1
151	1	22	50	1	0	0	6	22	0	41	0	1	2	1	9	2	3	1	1
152	1	20	30	20	2	0	5	18	0	40	6	0	0	0	6		0		1
153	1	19	28	12	0	0	5	19	0	43	0	0	0	0	5		0		1
154	1	22	38	10	0	0	5	18	0	38	0	1	24	1	9	3	2	3	2
155	1	27	32	24	0	0	4	14	0	38	10	0	0	0	7		0		1
156	1	23	40	24	0	0	4	16	0	42	0		0	2	4		0		1
157	1	19	24	9	2	0	3	13		39	6	0	0	0	3		0		1
158	1	22	40	24	1	0	5	17	0	38	0	0	0	0	6		0		1
159	1	23	35	20	2	0	3	14	0	36	0	0	0	1	10		0		1
160	1	22	25	24	1	0	5	19	0	38	0	1	8	1	8	2	1	3	1
161	1	22	22	10	2	0	3	13	0	35	0	0	0	4	4		0		2
162	1	19	16	6	3	1	5	15	3	34	0	0	0	0	3		0		1
163	1	22	40	24	1	0	2	11	0		0	0	0	1	9		0		1
164	1	20	30	16	0	0	5	16	0	38	6	0	0	2	5		0		1
165	1	23	36	6	1	1	3	12	2	35	0	0	0	2	9		0		1
166	1	19	22	24	0	0	4	13	0	43	3	1	40	0	3	3	3	1	1
167	1	22	14	20	0	0	3	10	0	43	2	0	0	1	2		0		2
168	1	23	36	14	0	0	3	13	0	35	0	1	16	2	10		1	1	1
169	1	20	19	15	0	0	5	17	0	41	4	0	0	0	3		0		1
170	1	23	38	20	2	0	5	20	0	38	0	0	0	3	8		0		1
171	1	20	15	10	0	0	4	13	0	37	6	0	0	2	2		0		2
172	1	23	40	24	3	0	4	17	0	38	8	1	20	2	8	2	3	1	1
173	1	21	30	20	0	0	5	18	0	44	0	0	0	0	8		0		1
174	1	26	34	24	2	0	5	20	0	38	0	0	0	2	10		0		2
175	1	17	21	15	0	1	4	13	3	36	0	1	10	0	2	3	3	1	2
176	1	21	37	20	1	0	5	21	0	39	0	1	8	0	7	2	3	1	2
177	1	21	36	24	2	0	5	20	0	40	16	1	12	0	8	2	3	2	2
178	1	21	35	20	0	0	4	19	0	43	0	1	22	0	7	3	1	1	1
179	1	19	28	24	0	0	4	14	0	38	2	0	0	0	3		0		1
180	1	26	34	7	0	0	3	15	0	39	0	1	50	1	8	3	1	1	1
181	1	24	37	13	0	0	4	16	0	41	0	1	12	2	8	3	3	2	2
182	1	19	20	12	0	0	3	10	0	36	0	0	0	0	2		0		2
183	1	20	34	14	0	0	4	17	0	41	0	0	0	0	6		0		1
184	1	19	24	11	0	0	4	14	0	40	4	0	0	0	3		0		2
185	1	21	72	24	0	0	6	22	0	40	0	1	48	0	8	2	3	1	2
186	1	21	35	15	1	0	4	17	0	37	0	0	0	1	7		0		1
187	1	18	26	16	0	0	4	14	0	40	8	0	0	0	2		0		1
188	1	20	20	12	0	2	4	18	5	37	0	1	15	0	5	2	1	1	1
189	1	23	40	5	2	0	4	17	0	40	0	1	20	0	6	3	3	1	1
190	1	21	12	6	2	1	5	19	3	38	0	0	0	1	8		0		1
191	1	22	23	14	3	0	2	10	0	37	0	1	20	2	5	2	3	1	1
192	1	23	36	20	3	0	4	18	0	36	0	0	0	2	7		0		1
193	1	23	38	20	2	2	3	16	14	25	4	1	24	2	9	3	3	1	1
194	1	19	27	2	0	1	4	14	3	32	0	1	30	1	2	2	3	1	1
195	1	23	30	20	0	0	5	17	0	42	0	0	0	1	4		0		4
196	1	18	22	10	0	1	5	15	5	37	8	0	0	0	3		0		1
197	1	21	36	10	3	0	3	16	0	37	0	1	30	1	6	2	3	1	2
198	1	25	28	18	0	0	5	18	0	42	0	0	0	1	9		0		1
199	1	18	25	15	0	0	4	14	0		0	0	0	0	2		0		1
200	1	23	35	15	0	0	6	21	0	43	0	1	15	0	4	2	3	1	1
201	1	20	37	21	0	0	4	13	0	35	0	0	0	1	3		0		1
202	1	19	22	24	0	1	4	16	3	41	0	1	20	1	5	2	3	1	1
203	1	21	30	8	0	0	5	18	0	40	4	1	10	1	9	2	3	1	2
204	1	21	28	10	0	0	4	15	0	37	0	1	20	1	5	2	3	1	2
205	1	21	20	10	2	1	5	21	3	38	0	1	16	0	8	2	3	1	1
206	1	25	50	20	3	0	4	17	0	30	6	0	0	3	7		0		1
207	1	21	70	20	2	0	4	17	0	38	0	1	18	1	5	2	3	1	1
208	1	25	50	8	1	0	3	10	0	39	0	1	20	2	10	1	3	1	1
209	1	24	28	10	2	2	2	14	14	10	0	0	0	2	8		0		1
210	1	18	25	12	1	0	4	16	0	40	0	0	0	0	5		0		1
211	1	20	35	24	0	0	5	20	0	43	0		0	0	6		0		1
212	1	24	60	24	2	0	5	18	0	40	0	0	0	1	5		0		1
213	1	27	36	12	0		4	18	0	39	0	0	0	1	5		0		1
214	1	28	44	14	0	0	6	21	10	38	25	1	25	2	8	2	3	1	1
215	1	24	34	20	0	0	3	18	0	40	0	0	0	1	10		0		1
216	1	22	23	24	0	0	5	15	0	38	0	0	0	1	2		0		1
217	1	23	28	24	0	0	3	12	0	39	0	0	0	0	9		0		1
218	1	24	43	24	0	1	3	19	8	35	0	0	0	2	9		0		1
219	1	19	25	15	0	0	3	12	5	38	0	0	0	1	4		0		1
220	1	25	60	6	0	0	6	21	0	40	12	0	0	1	8		0		1
221	1	19	18	13	1	0	4	14	0	34	0	0	0	1	4		0		1
222	1	20	68	24	0	0	5	16	0	41	0	0	0	0	4		0		2
223	1	20	18	23	2	1	5	17	3		2	0	0	1	4		0		2
224	1	21	70	20	0	0	6	21	0	41	0	0	0	0	7		0		1
225	1	20	27	24	1	0	4	16	0	39	0	0	0	0	5		0		1
226	1	21	36	24	2	0	4	16	0	37	4	1	12	0	5	3	1	1	2
227	1	20	29	23	0	0	4	16	0	45	0	0	0	0	5		0		1
228	1	26	33	8	0	0	6	19	0	43	0	0	0	0	5		0		1
229	1	24	26	12	4	1	5	18	3	36	0	0	0	0	5		0		2
230	1	18	20	15	0	0	3	12	0	38	0	0	0	0	4		0		1
231	1	23	45	24	3	0	4	18	0	40	0	1	12	1	8	2	3	1	1
232	1	21	20	17	1	1	5	16	3	37	0	1	10	2	2	3	3	1	1
233	1	20	27	15	0	0	5	19	0	39	0	0	0	3	4		0		1
234	1	20	36	20	0	0	5	18	0	44	0	0	0	0	5		0		1
235	1	20	10	20	2	0	4	17	0	39	0	0	0	0	6		0		1
236	1	32	30	15	0	0	2	14	0	40	0	1	48	1	9	2	2	4	1
237	1	22	24	12	3	0	3	13	0	38	4	0	0	1	5		0		2
238	1	20	38	20	0	0	4	17	0	40	0	1	27	0	8	2	3	1	1
239	1	19	18	10	3	0	4	12	0	35	0		0	2	3		0
240	1	21	35		0	0	5	20	0	38	0	0	0	1	9		0		1
241	1	21	58	10	5	1	3	15	8	35	0	0	0	4	5		0		2
242	1	19	23	15	0	0	6	18	0	35	0	0	0	0	2		0		2
243	1	20	19	22	2	1	3	12	3	36	0	1	0	1	4		3		1
244	1	19	27	16	0	0	5	17	0	39	0	0	0	0	5		0		2
245	1	21	31	17	2	0	4	17	0	38	0	1	16	1	5	2	3	1	1
246	1	21	30	10	2	0	3	14	0	35	0	1	20	2	6	2	3	1	1
247	1	28	40	20	2	0	4	18	0	41	0	1	12	1	6	2	3	1	1
248	1	22	30	24	0	0	5	19	0	40	0	1	24	2	7	2	2	1	1
249	1	20	35	24	0	0	4	17	0	39	0	1	15	1	5	3	3	1	1
250	1	20	40	21	0	0	4	16	0	38	0	1	20	1	6	2	3	1	1
251	1	21	45	16	3	1	4	18	3	36	0	0	0	1	8		0		1
252	1	25	28	18	3	0	3	11	0		0	0	0	4	4		0		1
253	1	22	25	7	2	0	5	18	0	34	0	1	48	2	9	2	3	1	2
254	1	20	25	15	2	0	5	20	0	46	0	0	0	1	5		0		1
255	1	21	15	20	0	0	5	16	0	42	0	1	29	0	3	2	1	1	2
256	1	20	40	4	3	0	3	16	0	35	0	1	16	1	6	3	1	2	1
257	1	20	36	10	0	1	4	12	2	35	6	0	0	1	3		0		2
258	1	19	36	14	0	0	4	17	0	40	0	1	12	0	5	2	1	1	1
259	1	23	34	22	0	0	4	16	0	38	0	0	0	2	9		0		1
260	1	22	35	24	0	0	4	15	0	42	1	0	0	1	9		0		1
261	1	21	54	12	0	0	6	18	0	39	0	1	8	2	6	2	3	1	1
262	1	21	22		0	1	5	16	3	35	0	0	0	3	3		0		2
263	1	20	45	10	0	1	4	12	3	31	0	1	50	1	2	2	3	2	2
264	1	21	40	10	3	0	6	23	0	40	0	0	0	1	5		0		1
265	1	23	28	24	2	1	4	15	5	37	0	0	0	3	3		0		1
266	1	23	31	13	1	0	5	20	0	35	0	0	0	2	8		0		1
267	1	22	34	18	2	0	5	21	0	36	4	0	0	2	9		0		1
268	1	19	20	3	2	0	3	13	3	30	0	0	0	0	4		0		1
269	1	20	38	18	0	0	5	20	0	40	6	0	0	0	8		0		1
270	1	30	45	20	0	2	4	16	4	25	0	1	48	3	9	2	3	1	1
271	1	20	30	22	0	0	5	20	0	39	0	0	0	0	6		0		1
272	1	24	24	15	0	0	2	10	0	39	0	0	0	0	10		0		1
273	1	22	30	20	2	2	4		19	11	0	1	50	2	6	2	2	1	1
274	1	19			0	0	0	0	0		0	1	0	0	2		1		2
275	1	22	40	10	0	0	5	18	0	37	3	1	16	0	5	2	1	1	1
276	1	21	40	24	0	0	4	19	0	44	3	1	15	0	9	3	1	3	2
277	1	23	40	20	0	0	6	21	0	42	0	1	30	0	6	2	1	1	1
278	1	22	25	10	0	0	5	19	0	41	0	0	0	0	9		0		2
279	1	19	30	20	1	0	5	20	0	41	0		0	1	6		0		1
280	1	19	24	20	0	0	4	15	0	38	0	1	18	1	4	2	3	1	2
281	1	23	24	5	2	0	2	10	0	36	0	0	0	3	7		0		1
282	1	25	50	10	2	1	2	12	8	30	0	1	48	4	4	3	2	1	1
283	1	19	40	6	3	0	4	16	0	38	0	0	0	0	5		0		1
284	1	21	24	15	2	0	3	13	0	37	0	0	0	2	4		0		1
285	1	21	40	24	0	0	4	17	0	37	0	0	0	1	4		0		1
286	1	23	30	15	0	0	4	16	0	40	0	1	20	1	10	3	1	1	1
287	1	22	40	20	0	0	4	15	0	41	0	0	0	2	8		0		1
288	1	20	37	8	0	0	5	20	0	41	0	1	24	0	6	2	3	1	1
289	1	20	30	20	1	0	5	21	0	46	5	0	0	0	8		0		2
290	1	19	21		2	0	4	13	0	33	0	1	37	0	3	3	3	1	1
291	1	20	29	14	2	0	3	13	0	36	0	1	8	1	3	2	1	1	1
292	1	23	38	2	2	0	4	16	0	41	0	1	20	2	9	2	3	1	1
293	1	23	47	10	0	0	5	23	0	37	0	0	0	2	9		0		1
294	1	26	30	7	0	0	6	23	0	40	10	0	0	1	10		0		1
295	1	20	35	15	2	0	5	19	0	40	0	1	12	1	6	3	3	1	1
296	1	20	24	20	2	0	4	14	0	36	0	0	0	1	5		0		1
297	1	24	20	18	0	0	3	17	0	40	10	0	0	2	9		0		1
298	1	22	31	22	0	0	4	18	0	44	0	0	0	1	6		0		1
299	1	19	45	10	1	0	5	18	0	40	0	0	0	0	5		0		1
300	1	20	35	14	0	1	5	18	3	39	0	1	14	0	7	2	3	1	1
301	1	22	50	10	1	0	3	10	0	37	0	1	24	0	2	3	3	1	1
302	1	27	250	12	0	0	5	17	0	38	0	1	10	3	2	2	3	1	1
303	1	21	30	20	3	2	4	13	6	18	0	1	24	4	2	1	3	1	1
304	1	20	30	15	1	0	3	16	0	39	0	1	14	1	6	2	3	1	2
305	1	24	32	13	2	1	3	13	3	32	0	0	0	2	10		0		1
306	1	18	30	15	1	0	4	14	0	41	2	0	0	1	2		0		1
307	1	20	14	22	2	2	4	14	6	29	0	0	0	3	2		0		3
308	1	22	40	15	2	0	3	16	0	36	0	1	20	3	7	2	3	1	1
309	1	21	28	8	0	0	4	14	0	36	0	0	0	1	4		0		1
310	1	24	18	13	0	0	5	15	0	38	0	0	0	1	2		0		1
311	1	22	31	24	1	0	4	16	0	40	0	0	0	2	7		0		1
312	1	22	30	20	1	0	4	16	0	42	14	0	0	2	9		0		1
313	1	33	50	20	1	0	5	21	0	36	0	0	0	3	7		0		1
314	1	22	34	18	0	0	5	21	0	40	3	1	17	1	9	2	2	1	1
315	1	19	36	4	0	0	5	17	0	38	0	1	36	0	2	2	3	1	1
316	1	25	32	8	1	0	3	16	0	36	0	1	0	1	6	2	2	1	1
317	1	23	24	10	3	0	3	14	0	33	0	0	0	4	6		0		1
318	1	29	19	12	3	0	3	10	0		2	1	48	2	3	2	2	1	1
319	1	23	35	15	0	0	3	17	0	40	8	1	50	4	9	2	1	1	1
320	0	18	24	10	1	0	5	16	0	37	10	0	0	0	3		0		1
321	0	20	17	3	2	0	3	11	0	35	0	1	28	4	2	2	2	1	1
322	0	23	15	8	3	2	4	10	6	29	0	1	50	2	4	2	3	1	1
323	0	21	44	18	0	0	5	20	0	40	0	0	0	1	9		0		1
324	0	25	28	24	0	1	3	16	4	36	19	0	0	1	7		0		1
325	0	24	30	15	2	0	5	19	0	42	0	1	15	1	8	3	1	1	2
326	0	22	40	10	2	0	4	16	4	35	4	1	40	2	8	3	3	1	1
327	0	20	40	20	3	0	3	11	0	38	1	1	36	2	5	2	2	2	2
328	0	22	29	24	2	0	4	17	0	40	0	0	0	2	7		0		4
329	0	22	20	5	3	0	2	12	0	38	0	1	45	1	9	2	2	3	1
330	0	24	24	24	2	1	4	17	3	40	3	1	48	3	8	3	2	1	1
331	0	20	32	10	1	0	4	17	0	36	0	1	18	3	5	2	3	1	2
332	0	22	25	24	3	1	5	15	3	34	6	1	20	3	6	2	3	1	1
333	0	23	32	24	2	0	4	17	0	36	0	1	24	1	8	2	3	1	1
334	0	19	40	20	0	0	4	18	0	42	2	0	0	1	7		0		1
335	0	25	60	10	0	0	4	18	0	41	0	1	20	1	9	3	3	1	1
336	0	24	30	8	2	0	3	12	0	37	0	0	0	2	9		0		1
337	0	22	21	2	1	2	3	10	6	24	4	0	0	3	3		0		1
338	0	18	7	3	2	0	4	13	0	38	3	0	0	0	3		0		1
339	0	17	31	12	1	0	4	16	0	37	4	0	0	0	4		0		1
340	0	24	35	15	2	0	4	17	3	39	0	0	0	0	8		0		1
341	0	23	31	20	0	0	4	14	0	40	5	1	6	1	9	1	1	1	1
342	0	21	23	11	2	0	3	13	3	34	0	0	0	0	4		0		1
343	0	22	30	20	1	0	5	18	0	40	0	0	0	0	5		0		2
344	0	20	18	2	2	0	3	13	0	39	6	1	12	2	4	2	3	1	2
345	0	22	24	15	0	0	4	20	0	40	0	1	16	1	10	2	1	1	1
346	0	28	26	12	2	0	3	15	0	37	0	1	36	0	6	2	2	1	1
347	0	25	25	10	0	1	2	6	2	40	0	1	48	2	8	3	1	1	2
348	0	25	12	14	5	2	5	21	11	20	0	1	34	2	6	2	1	1	2
349	0	26	30	20	0	0	5	18	0	39	0	1	25	1	8	2	3	1	1
350	0	20	12	2	2	0	4	16	0	38	4	1	20	1	5	3	3	1	2
351	0	23	29	10	0	1	4	9	2	35	0	1	19	0	9	3	3	1	2
352	0	27	20	12	1	0	1	8	0	34	4	1	48	3	8	2	2	1	1
353	0	22	40	24	1	1	5	18	3	38	0	1	36	0	4	2	3	1	1
354	0	29	70	24	0	1	4	14	4	32	0	1	48	2	5	3	2	1	2
355	0	22	36	5	2	0	4	18	0	37	0	1	40	2	6	3	1	1	1
356	0	20	20	16	0	0	4	14	0	44	5	1	6	0	3	2	3	1	1
357	0	18	26	15	1	0	5	16	0	35	8	1	15	0	3	2	1	1	1
358	0	26	14	14	2	1	4	14	4	35	4	0	0	1	2		0		1
359	0	18	24	15	1	0	3	10	0	33	6	1	15	1	3	2	3	1	1
360	0	21	21	6	1	0	3	10	0	36	7	0	0	0	2		0		1
361	0	24	24	15	0	0	4	12	0	36	0	0	0	0	2		0		2
362	0	22	20	15	0	0	4	12	0	38	0	1	27	0	2	2	2	1	1
363	0	18	26	15	1	1	5	17	3	36	10	0	0	1	2		0		1
364	0	19	30	23	2	0	6	19	0	38	12	0	0	1	3		0		1
365	0	18	25	20	0	1	4	13	3	35	0	0	0	0	2		0		1
366	0	21	24	16	0	1	4	15	3	33	0	1	30	1	2	3	3	1	2
367	0	17	10	13	1	0	4	10	0	31	0	0	0	0	2		0		2
368	0	19	22	15	1	1	5	19	3	38	0	0	0	0	4		0		1
369	0	20	30	24	0	0	5	17	0	34	3	1	8	0	4	2	3	2	2
370	0	17	20	15	2	1	4	14	3	32	0	0	0	4	4		0		1
371	0	23	16	12	1	0	4	14	0	38	0	1	50	1	2	2	3	1	2
372	0	22	25	24	3	0	2	12	0	30	0	0	0	3	6		0		1
373	0	42	36	24	0	0	4	20	0	40	0	1	40	0	9	2	3	1	2
374	0	22	28	24	0	0	3	14	0	38	6	1	36	1	10	3	1	1	1
375	0	24	30	4	2	0	4	17	0	42	1	1	12	1	6	3	1	2	2
376	0	20	25	10	0	0	4	14	0	35	10	1	5	1	4	2	3	2	1
377	0	22	25	15	0	0	4	15	0	39	6	0	0	3	4		0		1
378	0	19	20	10	1	0	4	14	0	35	4	1	16	1	2	2	3	1	1
379	0	20	32	24	0	0	5	16	0	40	8	0	0	0	9		0		1
380	0	20	30	24	0	0	3	15	0	41	0	1	14	0	7	3	3	1	1
381	0	17	40	11	0	0	3	15	0	36	0	0	0	0	3		0		2
382	0	20	37	9	2	0	4	14	0	38	1	1	26	2	4	2	3	1	1
383	0	21	42	24	2	1	4	16	3	37	0	1	32	1	5	2	3	2	1
384	0	29	36	10	3	0	4	16	0	43	0	1	24	0	8	3	3	1	2
385	0	21	30	15	4	0	2	12	0	36	0	1	0	2	7	2	3	1	2
386	0	17	24	20	0	2	4	14	7	40	0	0	0	1	2		0		1
387	0	23	32	24	0	0	5	21	0	40	0	0	0	1	9		0		1
388	0	22	24	12	2	0	4	15	0	38	0	1	30	0	5	3	3	1	1
389	0	22	30	12	0	0	5	18	0	35	0	1	30	3	4	2	1	1	1
390	0	43	36	15	2	1		21	4	18	5	1	14	2	6	3	3	1	2
391	0	19	20	15	0	0	4	16	0	39	12	1	20	0	3	2	1	1	1
392	0	26	30	14	2	0	4	17	0	38	5	1	24	2	5	2	3	1	1
393	0	21	50	10	0	0	4	16	0	38	10	0	0	1	7		0		1
394	0	22	36	16	3	0	5	22	0	37	0	1	18	1	6	2	1	1	1
395	0	21	30	15	2	0	3	15	0	39	0	0	0	0	6		0		1
396	0	24	36	5	2	1	4	18	3	32	0	0	0	1	6		0		1
397	0	22	29	24	0	1	4	10	4	32	0	1	16	0	2	2	3	1	2
398	0	23	20	14	2	0	4	14	0	36	0	1	27	1	3	3	3	1	1
399	0	19	32	23	0	0	6	20	0	44	6	0	0	1	5		0		2
400	0	24	28	12	0	0	4	13	0	38	0	1	36	0	5	3	3	2	2
401	0	19	52	24	2	0	4	16	0	42	20	1	20	1	4	2	2	1	2
402	0	19	22	12	1	0	4	16	0		0	0	0	1	4		0		1
403	0	20	53	24	1	0	7	18	0	36	0	0	0	1	3		0		1
404	0	21	27	6	0	0	5	19	0	42	6	1	8	0	8	1	1	1	2
405	0	21	34	10	1	0	4	20	0	43	6	0	0	0	9		0		1
406	0	23	29		0	0	3	13	0	40	3	1	10	1	9	1	2	1	1
407	0	27	30	20	0	0	5	17	0	36	0	1	48	2	3	2	3	1	1
408	0	25	22	15	0	1	3	14	2	26	0	1	13	4	8	2	3	1	1
409	0	29	8	18	3	0	4	15	0	41	0	1	48	0	4	3	2	1	1
410	0	34	24	5	3	0	2	10	0	35	0	1	36	2	6	3	3	1	1
411	0	23	29	24	2	0	4	16	0	38	0	1	36	1	5	2	3	1	2
412	0	26	32	12	2	0	3	16	0	40	0	1	36	3	8	2	3	1	1
413	0	23	35	20	0	0	4	20	0	40	2	0	0	0	7		0		1
414	0	29	36	24	2	1	4	14	4	32	0	1	48	2	5	3	2	1	1
415	0	22	48	24	3	0	4	18	0	35	0	0	0	2	6		0		1
416	0	24	50	14	3	0	4	19	0	37	0	1	16	0	7	3	3	1	1
417	0	17	18	10	2	0	3	12	0	36	0	0	0	0	3		0		2
418	0	25	14	8	0	0	6	23	0	39	0	0	0	0	10		0		1
419	0	24	44	20	4	0	4	15	0	36	0	1	16	3	7	2	3	1	2
420	0	22	40	10	1	0	3	16	0	39	0	1	6	2	6	2	2	1	2
421	0	24	35	24	2	0	4	17	0	39	0	1	4	1	9	2	3	1	1
422	0	30	38	10	3	0	3	13	0	10	0	1	36	4	9	2	1	1	1
423	0	35	55	12	3	0	3	12	3	38	0	1	25	2	6	2	3	1	1
424	0	21	50	10	8	0	7	23	0	42	0	1	17	0	6	2	3	1	1
425	0	31	55	17	2	0	4	15	0	35	4	1	28	2	10	2	2	1	2
426	0	21	40	20	1	0	3	13	0	34	12	1	20	2	5	2	1	1	1
427	0	22	35	8	0	0	4	18	0	44	0	1	8	0	7	3	1	1	3
428	0	18	30	3	0	0	4	12	0	36	0	1	20	0	2	1	3	1	2
429	0	23	45	20	2	1	5	21	3	39	0	0	0	3	8		0		1
430	0	23	47	4	2	0	5	24	0	38	0	0	0	1	10		0		1
431	0	25	37	15	3	1	4	18	3	34	0	1	12	3	6	2	3	1	2
432	0	22	32	18	3	0	4	17	0	39	8	1	24	3	5	2	3	1	1
433	0	23	41	10	0	1	5	16	3	40	2	1	30	2	9	3	3	1	1
434	0	18	21	10	0	0	3	10	0	35	0		0	0	2		0		1
435	0	20	30	15	1	0	4	13	0	35	15	0	0	0	2		0		1
436	0	21	32	12	0	0	4	16	0	37	0	0	0	2	8		0		2
437	0	23	36	10	2	0	6	22	0	40	0	0	0	0	7		0		1
438	0	26	40	15	0	0	4	18	0	43	4	1	48	0	8	2	2	1	1
439	0	19			0						0		0	1	2		0		2
440	0	21	55	12	0	0	4	16	0	35	6	1	20	0	6	2	3	1	1
441	0	26	48	15	0	0	4	18	0	40	4	1	5	1	8	3	3	1	1
